# Supplementary material for: High rates of benzimidazole-resistance-associated alleles in Haemonchus contortus and detection of resistance against macrocyclic lactones in strongylids from German alpaca herds
Source: Parasit Vectors. 2024 Jul 9;17:296. doi: 10.1186/s13071-024-06377-4 (PMC11234685; doi:10.1186/s13071-024-06377-4)
Supplement: Supplementary file 1 — Supplementary Material 1. [file 13071_2024_6377_MOESM1_ESM.xlsx]

## Sheet: Results of fecal examination
Farm	EpG before treatment	Eimeria spp.	other	EpG post treatment	Eimeria spp.	other
A	30	2	Nematodirus
A	565	1		0	1
A	5	1
A	35	3	Nematodirus
A	105	1	Nematodirus	5	1
A	2685	0	Nematodirus , Capillaria	0	0
A	655	1		0	1
A	60	0	Nematodirus , Capillaria
A	250	1	Nematodirus , Capillaria	0	1
A	30	1
A	75	0
A	210	2		0	1
A	5	1	Trichuris, Capillaria
A	50	2
A	40	0	Nematodirus
A	235	1	Nematodirus , Capillaria	5	2
A	0	0
A	70	2
A	5	0
A	270	1	Nematodirus	0	1
A	10	0	Trichuris
A	340	2	Nematodirus, Trichuris	0	1
A	5	0
B	270	1	Moniezia	80	0
B	65	1		5	0
B	525	1		5	0
B	25	0
B	40	1		0	0
B	65	1		45	0
B	525	0	Nematodirus	0	0
B	5	1
B	70	1		0	0
B	125	1	Nematodirus	25	0
B	60	0	Nematodirus	0	1
B	5	1
B	5	0
B	135	0	Nematodirus	5	0
B	30	0
B	2680	1	Nematodirus	90	1
B	15	1
B	40	0	Nematodirus	0	0
B	20	0	Nematodirus
B	0	1
B	15	1
B	5	1
B	0	1
B	0	0	Nematodirus
B	15	0
B	0	0
B	30	0
B	5	3
B	15	3
B	25	1
B	0	1
B	0	1
B	10	1	Trichuris
B	0	1
B	0	1
C	45	1		0	1
C	0	1
C	0	1
C	30	1
C	20	1		30	1
C	0	1
C	5	1	Trichuris
C	260	1		30	1
C	125	1	Nematodirus	40	1	Nematodirus
C	0	1
C	0	1	Capillaria, Nematodirus
C	0	1
C	10	0	Capillaria	0	2
C	0	3
C	10	0
C	0	0
C	5	0
C	0	0
C	15	0	Capillaria
C	0	0
C	170	0		170	1
C	0	1
C	20	1		0	1
C	0	0
C	15	0
C	15	1		5	0
C	1750	1		220	1
C	50	1		130	1
C	0	0	Trichuris
C	0	1
D	0	1	-
D	0	0	Nematodirus
D	5	1	Nematodirus	0	1	Nematodirus
D	25	1	Nematodirus, Moniezia	5	0
D	100	0	-
D	100	0	Trichuris
D	0	0	-
D	20	0	-
D	295	1	-	0	2
D	40	0	Trichuris
D	20	1	Nematodirus
D	310	1	Nematodirus	0	0
D	5	0	Capillaria, Nematodirus, Moniezia
D	60	1	-
D	430	0	Capillaria	0	0
D	40	0	Nematodirus
D	190	0	-	35	1
D	40	0	Capillaria
D	65	1	-
D	2050	1	Nematodirus	10	1
D	415	1	Capillaria	10	1
D	20	0	Nematodirus
D	40	0	Trichuris
D	110	0	Nematodirus
D	100	1	Nematodirus
D	830	1	-	10	0
D	35	1	Nematodirus
D	70	1	Nematodirus
D	55	0	Trichuris, Capillaria, Nematodirus
D	15	1	-
D	40	0	Nematodirus
D	25	1	-
D	55	1	-
D	25	1	-
D	0	0	Nematodirus
D	155	1	-	10	0
D	50	0	Capillaria
D	45	2	-
D	0	0	-
D	95	0	-
D	135	0	Nematodirus
D	100	1	-
D	40	1	-
D	130	1	Nematodirus	10	0
D	55	1	-
D	25	0	-
E	100	1		0	0
E	25	1
E	205	1		0	0
E	5	0
E	5	0
E	0	1
E	0	1
E	5	0
E	155	1		0	0
E	195	1		0	1
E	85	1		0	1
E	120	1		0	2
E	15	0
E	865	1		0	1
E	0	2	Capillaria
E	0	2
E	95	3	Capillaria	0	0	Capillaria
E	85	3	Nematodirus	0	0
E	20	3
E	35	3	Nematodirus	0	0	Capillaria
E	40	0
E	15	0
E	10	0
E	40	1
E	0	1
E	10	0
E	5	1
E	10	1
E	55	1	Nematodirus; Capillaria
E	5	0
E	0	0
E	355	1		5	1
E	5	1	Capillaria
E	30	1	Capillaria
E	145	1		0	2	Capillaria
E	5	1
E	5	1	Nematodirus
E	5	1	Nematodirus; Capillaria
E	0	2	Nematodirus
E	70	1
F	85	1		5	1
F	20	1
F	525	1		15	0
F	15	1
F	40	1
F	20	1
F	10	1
F	0	1	Nematodirus
F	5	0
G	45	0
G	5	1
G	15	0
G	65	0	Nematodirus
G	50	0
G	175	0	Trichuris, Nematodirus
G	25	0
G	15	0	Nematodiurs
G	35	0
G	20	0
G	35	0
G	5	1
G	25	0
G	15	1
G	75	0	Trichuris
G	10	0
G	95	1		0	1
G	25	1	Nematodirus
G	455	0		0
G	45	1	Nematodirus	0	1
G	15	0
G	40	0
G	10	1
G	140	1	Nematodirus	0	0
G	10	1
G	5	0
G	35	0	Nematodirus
G	580	1		0	0
G	55	0
G	0	1
G	20	0
G	325	0		45	0	Nematodirus
G	5	0
G	25	1
G	40	1	Nematodirus
G	25	1	Nematodirus
G	40	1	Nematodirus	0	0
G	0	0	Moniezia
G	0	1	Trichuris
G	0	1
G	50	0	Nematodirus	0	1	Nematodirus

## Sheet: dPCR SNPs codon 200 and 167
	codon 200										codon 167
Farm	Total Nb of partitions in well	Nb of positive partitions for F200Y	copies/µl F200Y	Nb of positive partitions for the Wild Type	copies/µl wildtype	minimum detectable VAF with present background (lowest reliably detectable mutant amount = 15 copies/µl)	%F200Y	Lower 95% CI in %	Upper 95% CI in %)	Relative Uncertainty in %	Total Nb of partitions in well		copies/µl F167Y	Nb of positive partitions for the Wild Type	copies/µl wildtype	minimum detectable VAF with present background (lowest reliably detectable mutant amount = 15 copies/µl)	%F167Y	Lower 95% CI in %	Upper 95% CI in %	Relative Uncertainty in %
												Nb of positive partitions
												for F167Y
Farm C	19474	2856	270.7	330	29.3	0.3386	0.902718	0.89224	0.912278	0.0110986	19133	351	31.7	5356	560.1	0.0260824	0.05337	0.0481685	0.0590982	0.102395
Farm B	17855	2481	255.3	174	16.7	0.473186	0.938563	0.929079	0.946852	0.00946835	20618	28	2.32	2946	263.1	0.0539374	0.00873693	0.00603824	0.0126264	0.377031
Farm D	19643	1391	125.4	15	1.3	0.920245	0.989706	0.982994	0.993786	0.00545174	17707	0	0	1227	122.6	0.109012	0	#DIV/0!	#DIV/0!	#DIV/0!
Farm E	20278	1841	162.4	0	0	1	1	#DIV/0!	#DIV/0!		21358	1	0.08	1909	159.8	0.0858124	0.000499821	7.0398e-05	0.00353942	3.47026
Farm F	18275	3563	370.6	120	11.2	0.572519	0.970518	0.964843	0.975301	0.00538796	19154	0	0	3696	365.9	0.0393804	0	#DIV/0!	#DIV/0!	#DIV/0!
Farm A	20049	11912	1539	391	34.3	0.30426	0.978626	0.976412	0.980637	0.0021587	21780	434	34.2	12780	1508	0.00984898	0.0222678	0.0202753	0.0244512	0.0937654
Farm G	26364	365	23.8	17	1.1	0.931677	0.955779	0.930021	0.972338	0.0221374	25569	15	1	389	26.2	0.364078	0.0368664	0.0223434	0.0602474	0.514073
